# Supplementary material for: Multiparametric MRI Evaluation of Oropharyngeal Squamous Cell Carcinoma. A Mono-Institutional Study
Source: J Clin Med. 2021 Aug 28;10(17):3865. doi: 10.3390/jcm10173865 (PMC8432241; doi:10.3390/jcm10173865)
Supplement: Supplementary file 1 [file jcm-10-03865-s001.zip]

Archive with 4 entries (2 files):
- jcm-1320981-SI/
- jcm-1320981-SI/jcm-1320981-supplementary-final/
- jcm-1320981-SI/jcm-1320981-supplementary-final/DATABASEupdated.xlsx
- jcm-1320981-SI/jcm-1320981-supplementary-final/SupplementaryTables_proof.pdf
