# Supplementary material for: Multiparametric MRI Evaluation of Oropharyngeal Squamous Cell Carcinoma. A Mono-Institutional Study
Source: J Clin Med. 2021 Aug 28;10(17):3865. doi: 10.3390/jcm10173865 (PMC8432241; doi:10.3390/jcm10173865)
Supplement: Supplementary file 1 [file jcm-10-03865-s001.zip › jcm-1320981-SI/jcm-1320981-supplementary-final/DATABASEupdated.xlsx]

## Sheet: Patient Tumor characteristis
n°	Name	HPVstatus	age	gender	site	Primary Tumors Characteristics	LymphNode Characteristics		Tstage	extracapsular - spread	Nstage	PT Volume (cm3)	LN Volume (cm3)	smoke habit	ALCOHOL intake
1	Patient1	0	68	M	Base of the tongue	ulceration	necrotic		T4a	yes	N3	46.7432	2.9908	3	1
2	Patient2	1	63	M	Base of the tongue	exophytic	solid		T4	yes	N2	6.7	5.2	2	1
3	Patient3	1	71	M	Tonsil	well defined border	cystic		T2	yes	N2	5.7493	4.7037	1	1
4	Patient4	1	57	F	Tonsil	well defined border	solid		T2	yes	N2	15.2	1.67	1	1
5	Patient5	1	60	M	Tonsil	ulceration	solid		T2	yes	N2	9.7	16.6	2	1
6	Patient6	1	55	M	Base of the tongue	exophytic	necrotic		T2	no	N2	1.86	33.89	1	1
7	Patient7	0	60	M	Base of the tongue	well defined border	solid		T4a	no	N2	69.5	2.8	3	3
8	Patient8	1	58	M	Base of the tongue	exophytic	necrotic		T3	yes	N1	6.1	28.63	1	1
9	Patient9	0	75	M	Tonsil	well defined border	necrotic		T1	yes	N3	nan	55.37	3	1
10	Patient10	1	79	M	Tonsil	well defined border	necrotic		T1	no	N1	8	2.85	3	2
11	Patient11	1	85	M	Tonsil	ulceration	necrotic		T4	yes	N2	25.2	17.4	1	1
12	Patient12	0	59	M	Tonsil	ulceration	necrotic		T4a	yes	N3	17.12	8.5	3	3
13	Patient13	1	64	M	Tonsil	well defined border	cystic		T1	no	N1	nan	25.9	3	2
14	Patient14	1	70	M	Base of the tongue	ulceration	necrotic		T4	yes	N1	10.9	2.6	3	1
15	Patient15	1	67	M	Base of the tongue	well defined border	necrotic		T4	no	N1	33.15	1.07	3	3
16	Patient16	1	64	M	Tonsil	well defined border	cystic		T1	no	N1	1.07	3.7	1	2
17	Patient17	0	58	F	Base of the tongue	well defined border	necrotic		T4a	no	N2	11.6434	0.4594	3	3
18	Patient18	1	70	M	Base of the tongue	well defined border	necrotic		T4	yes	N2	26.1	2.7	1	1
19	Patient19	1	66	F	Base of the tongue	well defined border	cystic		T4	no	N2	3.5	7.3	3	1
20	Patient20	0	62	M	Tonsil	well defined border			T2		N0	4.3		3	3
21	Patient21	1	75	M	Tonsil	well defined border	cystic		T3	no	N1	8.4	4.2	3	1
22	Patient22	0	78	F	Posterior wall	ulceration	necrotic		T3	yes	N3	28	5.7	3	1
23	Patient23	0	80	M	Tonsil	well defined border	necrotic		T2	no	N2	11.27	1.07	3	2
24	Patient24	1	78	M	Base of the tongue	ulceration	solid		T4	yes	N2	27.2	2.7	1	1
25	Patient25	1	72	M	Tonsil	well defined border			T2		N0	39.6		1	1
26	Patient26	0	58	M	Tonsil	exophytic			T2		N0	9.2		2	2
27	Patient27	0	69	M	Base of the tongue	ulceration	solid		T3	no	N1	7.7	0.74	3	3
28	Patient28	1	47	M	Tonsil	exophytic	solid		T2	yes	N2	3.5605	3.2949	3
29	Patient29	0	80	F	Soft palate	well defined border	cystic		T1	no	N2	1.1	7.1	1	2
30	Patient30	1	64	M	Base of the tongue	necrotic	solid		T4	yes	N1	40.097	12.7402	1	1
31	Patient31	1	75	M	Tonsil	ulceration	cystic		T4	yes	N2	8.4	8	1	1
32	Patient32	1	72	M	Tonsil	well defined border	necrotic		T4	no	N2	25.7	3.7	2	3
33	Patient33	0	62	M	Base of the tongue	ulceration	necrotic		T2	yes	N3	9.4	4.2	3	3
34	Patient34	1	61	M	Base of the tongue	exophytic	necrotic		T4	yes	N2	63.2	1.5	1	1
35	Patient35	0	56	M	Tonsil	exophytic	solid		T3	yes	N3	22.0326	28.168
36	Patient36	1	72	M	Tonsil	exophytic	necrotic		T3	yes	N2	22.1	3.9	3	2
37	Patient37	1	74	M	Unknown	none	necrotic		Tx	yes	N2		15.5	1	1
38	Patient38	1	65	M	Tonsil	well defined border			T2		N0	38.9		1	1
39	Patient39	1	54	M	Base of the tongue	exophytic	solid		T1	yes	N2	7.53	10.39	2	2
40	Patient40	1	80	M	Tonsil	well defined border	necrotic		T2	yes	N1	11.3	6.3	1	1
41	Patient41	1	56	M	Tonsil	exophytic	solid		T2	yes	N1	2.25	2.75	1	2
42	Patient42	1	59	F	Tonsil	exophytic			T3		N0	15.6		1	1
43	Patient43	1	67	M	Base of the tongue	exophytic	solid		T4	no	N1	45.1141	0.6362	1	1
44	Patient44	1	60	F	Tonsil	ulceration	necrotic		T4	yes	N2	12.2941	1.1222	1	2
45	Patient45	1	67	F	Base of the tongue	ulceration	necrotic		T4	yes	N2	16.8	3.8	3	1
46	Patient46	0	79	M	Base of the tongue	well defined border	solid		T4a	yes	N3	5.513	5.6828	3	1
47	Patient47	0	69	M	Tonsil	ulceration			T4a		N0	23.9		3	3
48	Patient48	0	86	M	Base of the tongue	well defined border	solid		T4a	no	N2	56.4	2.1	3	2
49	Patient49	0	70	M	Base of the tongue	ulceration	solid		T4a	yes	N3	28.06	9.7	3	1
50	Patient50	0	62	M	Base of the tongue	exophytic	necrotic		T4a	no	N2c	44.2	7.7	3	3
51	Patient51	1	74	M	Base of the tongue	exophytic	necrotic		T4	yes	N1e	24.1	6.2	1	1
52	Patient52	1	70	F	Tonsil	well defined border	solid		T2	no	N1	10.5	0.5	1	1
53	Patient53	1	76	M	Tonsil	well defined border	solid		T2	no	N1	4.4	21.5	2	2
54	Patient54	1	71	M	Tonsil	well defined border	solid		T4	no	N1	24.7	14.8	3	1
55	Patient55	1	83	M	Tonsil	exophytic	solid		T2	yes	N2	8.61	22.3	1	2
56	Patient56	1	51	M	Base of the tongue	well defined border	solid		T4	no	N2	21	5.3	1	1
57	Patient57	0	54	F	Base of the tongue	ulceration	solid		T4a	yes	N3	10.9844	5.5034	3	3
58	Patient58	1	65	M	Tonsil	well defined border	necrotic		T2	no	N1	13.6	16.2	3	2
59	Patient59	1	61	M	Tonsil	well defined border			T2		N0	92.5949		3	2
60	Patient60	1	48	M	Tonsil	exophytic	solid		T3	yes	N1	19.93	9	1	1
61	Patient61	0	73	M	Base of the tongue	necrotic	necrotic		T4a	yes	N3	13.47	50.07	1	1
62	Patient62	0	63	M	Base of the tongue	exophytic	necrotic		T2	yes	N3	7.8	24.7	1	1
63	Patient63	1	53	M	Tonsil	well defined border	necrotic		T3	no	N2	12.7	14.62	2	1
64	Patient64	1	72	M	Tonsil	well defined border	necrotic		T2	no	N2	6.1	18.5	3	1
65	Patient65	1	63	M	Tonsil	well defined border	solid		T4	no	N1	9.3128	0.6248	3	2
66	Patient66	1	77	M	Unknown	none	solid		Tx	no	N1		14.7	3	2
67	Patient67	1	50	F	Base of the tongue	well defined border	necrotic		T4	yes	N2	19	8	3	1
68	Patient68	0	59	M	Base of the tongue	exophytic	solid		T1	yes	N3		12.2	1
69	Patient69	1	58	M	Unknown	none	necrotic		Tx	no	N1		22.9301	1	1
70	Patient70	1	44	M	Tonsil	well defined border	necrotic		T4		N0	7.2359		2	1
71	Patient71	1	59	M	Tonsil	well defined border	solid		T4	yes	N2	15.26	7	3	1
72	Patient72	0	79	M	Tonsil	well defined border	solid		T2	no	N2	9.32	0.82	2	3
73	Patient73	1	63	F	Tonsil	exophytic	solid		T3	yes	N2	10	2.4	2	2
74	Patient74	1	62	F	Tonsil	well defined border	solid		T2	no	N2	8.6	15.6	1	1
75	Patient75	0	72	M	Tonsil	well defined border	cystic		T4a		N0	7.8		3	1
76	Patient76	0	77	M	Base of the tongue	ulceration	solid		T4a	no	N2	47.1	3.22	3	1
77	Patient77	1	55	M	Tonsil	well defined border	solid		T4	no	N1	56.9	2	3	3
78	Patient78	1	73	M	Base of the tongue	exophytic	solid		T4	no	N1	2.5	18.6	2	1
79	Patient79	1	52	M	Base of the tongue	well defined border	cystic		T4	yes	N2	17.9	20.6	3	2
80	Patient80	0	55	M	Base of the tongue	well defined border	necrotic		T2	no	N1	0.96	2	3	3
81	Patient81	0	75	M	Base of the tongue	ulceration			T4a		N0	23.1		3	3
82	Patient82	0	74	M	Tonsil	ulceration	solid		T4a	no	N2	26.7	5.15	3	3
83	Patient83	1	56	M	Base of the tongue	exophytic	necrotic		T4	yes	N2	29.9	20.3	1	2
84	Patient84	1	60	F	Tonsil	exophytic	necrotic		T2	yes	N1e	27.9974	2.8546	3	1
85	Patient85	1	65	M	Base of the tongue	ulceration	cystic		T4	no	N2	15.5	13.4	2	1
86	Patient86	0	55	M	Base of the tongue	exophytic	cystic		T4a	yes	N3	10.7937	4.0584	3	3
87	Patient87	1	65	F	Tonsil	ulceration	necrotic		T4	yes	N2	10.9614	1.0476	1	1
88	Patient88	1	71	M	Tonsil	ulceration	cystic		T2	yes	N2	20.827	46.4681	3	3
89	Patient89	1	66	M	Tonsil	exophytic	solid		T2	no	N2	32.5	4.83	3	1
90	Patient90	1	83	F	Base of the tongue	ulceration	solid		T4	no	N1	10	1.9	1	1
91	Patient91	1	60	M	Tonsil	exophytic	cystic		T1	yes	N1e		0.9	2	1
92	Patient92	1	57	M	Tonsil	ulceration	solid		T2	yes	N2	6.2	12.6	3	2
93	Patient93	1	50	F	Tonsil	well defined border	solid		T2	yes	N2	4.9	1.01	2	1
94	Patient94	1	63	M	Base of the tongue	exophytic	solid		T2	yes	N1e	5.96	8.9	3	2
95	Patient95	1	79	M	Base of the tongue	well defined border			T4		N0	17.6		2	1
96	Patient96	0	70	M	Tonsil	well defined border	solid		T4a	no	N1	20.82	1	2	2
97	Patient97	1	75	F	Tonsil	well defined border	solid		T2	yes	N2	5.94	7.26	1	1
98	Patient98	1	74	M	Base of the tongue	exophytic	cystic		T1	yes	N2	2	20.1	1	1
99	Patient99	1	58	M	Tonsil	ulceration	necrotic		T3	yes	N2	6.5	16.6	3	2
100	Patient100	0	69	M	Base of the tongue	exophytic	solid		T4a	yes	N3	4.4	4.8	2	2

## Sheet: DCEallPT
Name	Ktrans(min-1)	Kep (min-1)	ve(fr)	IAUGC (a.u.)
Patient1	0.968	1.92	0.488	0.681
Patient2	0.52	1.44	0.314	0.399
Patient3	0.896	2.48	0.348	0.538
Patient4	nan	nan	nan	nan
Patient5	0.528	2	0.2655	0.369
Patient6	0.68	1.52	0.465	0.586
Patient7	0.816	1.52	0.537	0.647
Patient8	1.432	4.08	0.292	0.582
Patient9	nan	nan	nan	nan
Patient10	0.984	1.76	0.566	0.735
Patient11	0.632	1.12	nan	0.59
Patient12	nan	nan	nan	nan
Patient13	nan	nan	nan	nan
Patient14	0.784	1.68	0.475	0.618
Patient15	0.576	1.52	0.384	0.47
Patient16	1.08	2.32	0.426	0.662
Patient17	0.48	2.08	0.227	0.321
Patient18	0.584	1.44	0.414	0.505
Patient19	0.496	1.76	0.281	0.365
Patient20	0.88	2.32	0.31	0.499
Patient21	1.376	3.68	0.282	0.513
Patient22	0.896	1.68	0.555	0.69
Patient23	nan	nan	nan	nan
Patient24	0.72	1.04	0.713	0.731
Patient25	1.256	2.4	0.431	0.717
Patient26	nan	nan	nan	nan
Patient27	0.812	2.64	0.311	0.514
Patient28	nan	nan	nan	nan
Patient29	0.768	2.32	0.32	0.466
Patient30	0.832	2.08	0.36	0.551
Patient31	0.696	1.36	0.491	0.564
Patient32	1.512	2	0.334	0.646
Patient33	0.512	0.96	0.595	0.516
Patient34	0.664	1.52	0.4	0.495
Patient35	1.356	4.08	0.093	0.2855
Patient36	1.784	3.2	0.512	0.9415
Patient37	nan	nan	nan	nan
Patient38	0.688	1.84	0.352	0.46
Patient39	0.704	2	0.273	0.399
Patient40	1.384	2.56	0.476	0.7765
Patient41	1.16	2.8	0.392	0.6115
Patient42	0.792	2.24	nan	0.514
Patient43	0.896	2.24	0.366	0.514
Patient44	0.424	1.92	0.211	0.302
Patient45	0.72	2.56	0.269	0.433
Patient46	0.712	2.24	0.297	0.447
Patient47	0.992	1.92	0.518	0.727
Patient48	0.36	1.76	0.2	0.266
Patient49	1.032	1.84	0.527	0.678
Patient50	0.976	2.56	0.378	0.588
Patient51	0.944	2	0.475	0.647
Patient52	0.848	1.68	0.484	0.627
Patient53	0.624	2	0.281	0.419
Patient54	0.496	2.56	0.176	0.283
Patient55	0.48	1.2	0.427	0.423
Patient56	0.984	2	0.521	0.713
Patient57	0.4	0.88	0.4645	0.403
Patient58	0.592	1.44	0.416	0.4925
Patient59	0.616	3.36	0.129	0.265
Patient60	0.64	1.52	0.427	0.461
Patient61	0.512	1.36	0.351	0.433
Patient62	1.664	1.76	1.001	1.321
Patient63	0.776	2	0.373	0.5475
Patient64	0.76	1.84	0.42	0.564
Patient65	0.568	1.28	0.464	0.462
Patient66	nan	nan	nan	nan
Patient67	0.664	2.64	0.202	0.359
Patient68	nan	nan	nan	nan
Patient69	nan	nan	nan	nan
Patient70	1.24	2.64	0.445	0.681
Patient71	0.776	1.68	0.458	0.618
Patient72	1.28	3.12	0.381	0.651
Patient73	1.232	3.44	0.34	0.612
Patient74	0.68	2	0.322	0.472
Patient75	0.568	1.52	0.369	0.436
Patient76	0.688	1.36	0.495	0.503
Patient77	0.712	1.68	0.436	0.562
Patient78	nan	nan	nan	nan
Patient79	0.464	2.24	0.174	0.273
Patient80	0.22	0.88	0.288	0.25
Patient81	0.44	1.04	0.429	0.408
Patient82	0.768	2.4	0.294	0.474
Patient83	0.168	0.32	0.65	0.184
Patient84	2.432	4.72	0.466	0.962
Patient85	1.76	1.84	1.001	1.773
Patient86	1.144	2.72	0.356	0.578
Patient87	0.672	1.36	0.508	0.583
Patient88	1.048	3.52	0.25	0.453
Patient89	1.016	2.16	0.369	0.625
Patient90	0.616	1.28	0.415	0.481
Patient91	nan	nan	nan	nan
Patient92	0.552	1.44	0.407	0.474
Patient93	0.896	2	0.424	0.616
Patient94	1.368	3.36	0.405	0.639
Patient95	1.168	2.88	0.315	0.547
Patient96	0.792	1.76	0.466	0.589
Patient97	0.68	1.76	0.412	0.5195
Patient98	1.056	2.6	0.4175	0.6355
Patient99	2.168	3.44	0.501	0.996
Patient100	1.744	3.279	0.534	0.77

## Sheet: DCEallLN
Name	Ktrans(min-1)	Kep (min-1)	ve(fr)	IAUGC (a.u.)
Patient1	0.872	2.08	0.435	0.635
Patient2	0.816	1.84	0.456	0.612
Patient3	0.352	1.6	0.151	0.214
Patient4	nan	nan	nan	nan
Patient5	0.576	2.32	0.252	0.377
Patient6	0.4	1.2	0.332	0.3775
Patient7	0.736	2.32	0.321	0.467
Patient8	0.392	1.36	0.249	0.3035
Patient9	0.544	1.6	0.348	0.405
Patient10	0.872	1.6	0.209	0.422
Patient11	0.336	0.96	NaN	0.319
Patient12	1.32	4.4	0.222	0.495
Patient13	0.904	3.28	0.251	0.441
Patient14	0.448	1.6	0.2925	0.371
Patient15	0.368	1.36	0.28	0.322
Patient16	0.432	1.36	0.237	0.31
Patient17	0.896	3.28	0.226	0.421
Patient18	0.448	1.28	0.3815	0.442
Patient19	0.28	1.52	0.159	0.195
Patient20	nan	nan	nan	nan
Patient21	0.48	1.84	0.129	0.226
Patient22	0.304	1.36	0.308	0.257
Patient23	nan	nan	nan	nan
Patient24	nan	nan	nan	nan
Patient25	nan	nan	nan	nan
Patient26	nan	nan	nan	nan
Patient27	0.64	2.88	0.167	0.311
Patient28	0.784	2.24	0.374	0.526
Patient29	0.472	1.84	0.267	0.361
Patient30	0.264	1.68	0.189	0.185
Patient31	0.856	1.92	0.393	0.556
Patient32	0.576	1.12	0.426	0.489
Patient33	0.4	0.8	0.5605	0.406
Patient34	1.704	3.28	0.269	0.688
Patient35	0.568	2.56	0.212	0.319
Patient36	1.136	2.64	0.451	0.711
Patient37	0.304	1.12	0.278	0.265
Patient38	nan	nan	nan	nan
Patient39	0.584	2.4	0.24	0.347
Patient40	1.208	2.96	0.326	0.585
Patient41	0.576	1.36	0.41	0.497
Patient42	nan	nan	nan	nan
Patient43	2.28	6.28	0.217	0.568
Patient44	0.348	1.6	0.221	0.2785
Patient45	0.392	2.24	0.178	0.259
Patient46	0.648	1.76	0.376	0.497
Patient47	nan	nan	nan	nan
Patient48	0.616	2.96	0.1885	0.317
Patient49	0.232	0.8	0.27	0.1955
Patient50	0.752	1.44	0.529	0.614
Patient51	0.888	2.56	0.361	0.538
Patient52	nan	nan	nan	nan
Patient53	1.792	3.04	0.118	0.413
Patient54	0.928	4.32	0.1425	0.33
Patient55	0.528	1.28	0.413	0.451
Patient56	0.512	1.28	0.395	0.458
Patient57	0.216	0.8	0.298	0.229
Patient58	0.44	0.96	0.449	0.43
Patient59	nan	nan	nan	nan
Patient60	0.352	0.96	0.406	0.301
Patient61	0.288	0.8	0.393	0.309
Patient62	0.408	0.72	0.75	0.417
Patient63	0.552	1.84	0.3	0.425
Patient64	0.328	1.12	0.301	0.311
Patient65	0.296	2.08	0.18	0.204
Patient66	0.816	2.159	0.09	0.556
Patient67	0.448	2.08	0.21	0.319
Patient68	0.176	1.68	0.104	0.12
Patient69	0.44	1.76	0.112	0.299
Patient70	nan	nan	nan	nan
Patient71	0.632	1.36	0.474	0.571
Patient72	0.536	1.84	0.173	0.291
Patient73	0.68	2	0.334	0.468
Patient74	0.312	1.36	0.189	0.237
Patient75	nan	nan	nan	nan
Patient76	0.824	2.08	0.4	0.531
Patient77	0.576	1.52	0.384	0.481
Patient78	nan	nan	nan	nan
Patient79	0.528	2.16	0.217	0.332
Patient80	0.424	1.72	0.23	0.306
Patient81	nan	nan	nan	nan
Patient82	0.776	2.24	0.261	0.4405
Patient83	0.264	0.48	0.643	0.3075
Patient84	1.68	2.88	0.5925	0.957
Patient85	1.368	1.44	1.001	1.54
Patient86	0.784	2.96	0.165	0.319
Patient87	0.12	1.12	0.127	0.096
Patient88	0.552	2	0.273	0.365
Patient89	0.912	2.48	0.355	0.604
Patient90	0.176	0.88	0.1485	0.139
Patient91	0.792	3.04	0.198	0.356
Patient92	0.56	1.2	0.49	0.544
Patient93	0.512	1.68	0.31	0.402
Patient94	0.744	1.44	0.562	0.596
Patient95	nan	nan	nan	nan
Patient96	1.2	2.56	0.502	0.794
Patient97	0.568	1.36	0.444	0.47
Patient98	0.888	1.76	0.516	0.675
Patient99	0.432	1.28	0.362	0.331
Patient100	0.199	0.638	0.2	0.16

## Sheet: DWIallPT
Name	ADC(x 10-3 mm2/s)	Dt(x 10-3 mm2/s)
Patient1	1.3114	1.0292
Patient2	1.616	0.919
Patient3	1.1496	0.9204
Patient4	0.928	0.723
Patient5	1.207	0.938
Patient6	1.538	0.997
Patient7	1.287	0.95
Patient8	1.763	0.775
Patient9	nan	nan
Patient10	1.058	0.78
Patient11	1.139	0.909
Patient12	2.104	1.376
Patient13	nan	nan
Patient14	1.411	1.129
Patient15	1.432	1.229
Patient16	nan	nan
Patient17	0.937	0.776
Patient18	1.548	1.233
Patient19	1.447	1.053
Patient20	nan	0.926
Patient21	2.134	0.554
Patient22	1.665	1.324
Patient23	1.727	1.644
Patient24	1.3355	1.1192
Patient25	1.35	0.856
Patient26	0.851	0.671
Patient27	1.683	1.1
Patient28	nan	nan
Patient29	1.042	0.736
Patient30	1.4474	1.1308
Patient31	1.192	0.616
Patient32	1.325	0.84
Patient33	1.598	1.265
Patient34	1.173	0.997
Patient35	1.0399	0.8374
Patient36	1.591	1.199
Patient37	nan	nan
Patient38	1.301	1.03
Patient39	1.854	1.2808
Patient40	1.396	0.959
Patient41	1.166	1.001
Patient42	1.065	0.942
Patient43	1.2537	0.9542
Patient44	1.2955	1.0035
Patient45	1.083	0.897
Patient46	1.3239	1.0345
Patient47	1.333	1.071
Patient48	1.347	1.163
Patient49	2.058	1.175
Patient50	1.33	0.995
Patient51	1.062	0.869
Patient52	1.388	0.969
Patient53	0.889	0.694
Patient54	1.112	0.873
Patient55	1.286	1.065
Patient56	1.092	0.825
Patient57	1.7697	1.5533
Patient58	1.015	0.319
Patient59	1.5806	1.2564
Patient60	1.443	0.967
Patient61	1.594	1.271
Patient62	1.444	1.333
Patient63	0.991	0.781
Patient64	0.859	0.784
Patient65	1.0187	0.8676
Patient66	nan	nan
Patient67	1.632	nan
Patient68	nan	nan
Patient69	nan	nan
Patient70	1.0699	0.8186
Patient71	1.241	0.98
Patient72	2.177	1.351
Patient73	1.106	0.815
Patient74	1.592	1.184
Patient75	1.929	1.102
Patient76	1.581	1.459
Patient77	1.186	1.041
Patient78	1.777	1.303
Patient79	1.257	1
Patient80	1.721	1.392
Patient81	1.3172	1.2215
Patient82	1.326	1.047
Patient83	1.377	0.991
Patient84	1.07	0.8164
Patient85	1.276	1.13
Patient86	1.4761	1.1791
Patient87	0.9429	0.718
Patient88	1.4174	1.2857
Patient89	1.049	1.051
Patient90	1.582	1.262
Patient91	nan	nan
Patient92	1.039	0.901
Patient93	0.804	0.635
Patient94	0.789	nan
Patient95	1.065	0.84
Patient96	0.8697	0.5366
Patient97	1.316	1.015
Patient98	1.872	2.065
Patient99	0.993	0.708
Patient100	1.457	1.452

## Sheet: DWIallLN
Name	ADC(x 10-3 mm2/s)	Dt(x 10-3 mm2/s)
Patient1	1.1136	1.0065
Patient2	1.416	1.248
Patient3	1.1694	1.0471
Patient4	1.195	1.097
Patient5	1.172	0.971
Patient6	1.501	1.299
Patient7	1.339	0.674
Patient8	1.875	1.566
Patient9	1.3783	1.1202
Patient10	1.246	1.1
Patient11	1.125	0.944
Patient12	1.474	1.22
Patient13	1.064	0.958
Patient14	1.09	0.909
Patient15	1.158	0.878
Patient16	1.676	1.697
Patient17	0.9424	0.8376
Patient18	1.188	1.01
Patient19	1.291	1.163
Patient20	nan	nan
Patient21	1.437	0.985
Patient22	1.438	1.296
Patient23	nan	nan	bad fit (no estimation of ADC and Dt)
Patient24	1.058	0.925
Patient25	nan	nan
Patient26	nan	nan
Patient27	0.911	0.707
Patient28	1.4561	1.333
Patient29	1.157	1.043
Patient30	0.7168	0.6621
Patient31	1.205	0.938
Patient32	1.057	0.795
Patient33	1.289	1.046
Patient34	1.268	0.957
Patient35	1.5355	1.3079
Patient36	1.776	1.532
Patient37	1.007	0.864
Patient38	nan	nan
Patient39	1.1444	0.8974
Patient40	1.129	0.789
Patient41	0.641	0.57
Patient42	nan	nan
Patient43	1.0756	0.6272
Patient44	0.8069	0.7339
Patient45	0.795	0.708
Patient46	1.2157	1.03
Patient47	nan	nan
Patient48	1.095	1.108
Patient49	2.169	1.891
Patient50	1.358	1.188
Patient51	1.026	0.807
Patient52	1.3405	1.0855
Patient53	0.707	0.575
Patient54	0.841	0.631
Patient55	0.874	0.732
Patient56	1.036	0.884
Patient57	0.6471	1.0721
Patient58	1.123	0.815
Patient59	nan	nan
Patient60	1.033	0.832
Patient61	1.423	1.263
Patient62	1.517	1.349
Patient63	1.058	0.911
Patient64	0.934	0.794
Patient65	1.1687	0.9211
Patient66	1.0368	0.8913
Patient67	1.241	0.904
Patient68	1.3327	1.6008
Patient69	0.7938	0.658
Patient70	nan	nan
Patient71	1.078	0.841
Patient72	1.018	1.026
Patient73	0.991	0.821
Patient74	1.441	1.32
Patient75	nan	nan
Patient76	0.933	0.645
Patient77	0.814	0.879
Patient78	1.165	1.079
Patient79	1.21	0.966
Patient80	0.984	0.766
Patient81	nan	nan
Patient82	1.518	1.141
Patient83	0.953	0.738
Patient84	1.0787	0.9111
Patient85	1.328	1.137
Patient86	1.9492	1.8145
Patient87	0.702	0.7
Patient88	0.876	0.7556
Patient89	1.206	0.999
Patient90	0.754	0.741
Patient91	0.919	0.762
Patient92	1.194	0.934
Patient93	0.473	0.498
Patient94	1.366	1.257
Patient95	nan	nan
Patient96	1.0135	0.6754
Patient97	1.533	1.485
Patient98	1.033	0.847
Patient99	0.945	0.851
Patient100	2.42	2.259

## Sheet: Shapiro-Wilk test
		Test Name	Shapiro-Wilk
		Test Statistic	p-value	Normality (1= Normal,0 =Not Normal)
PT	Ktrans(min-1)	0.901624	6.60765e-06	0
	Kep(min-1)	0.953319	0.00330929	0
	ve (f.u)	0.897381	5.37538e-06	0
	IAUGC (a.u)	0.810213	3.25616e-09	0
LN	Ktrans(min-1)	0.846688	7.23478e-08	0
	Kep(min-1)	0.877566	9.44026e-07	0
	ve (f.u)	0.909417	2.26462e-05	0
	IAUGC (a.u)	0.835327	3.04297e-08	0
PT	ADC	0.968265	0.0267238	0
	Dt	0.969854	0.0362088	0
LN	ADC	0.942239	0.000670335	0
	Dt	0.9057	9.06055e-06	0
	Vol PT(cm3)	0.81442	1.85048e-09	0
	Vol LN(cm3)	0.773663	2.18784e-10	0
HPV -		Test Statistic	p-value	Normality (1= Normal,0 =Not Normal)
PT	Ktrans(min-1)	0.950751	0.241471	1
	Kep(min-1)	0.955213	0.306093	1
	ve (f.u)	0.894775	0.0119897	0
	IAUGC (a.u)	0.85175	0.0015384	0
LN	Ktrans(min-1)	0.949506	0.244378	1
	Kep(min-1)	0.943951	0.182558	1
	ve (f.u)	0.914176	0.0378115	0
	IAUGC (a.u)	0.964076	0.501448	1
HPV +		Test Statistic	p-value	Normality (1= Normal,0 =Not Normal)
PT	Ktrans(min-1)	0.867399	8.93139e-06	0
	Kep(min-1)	0.941177	0.00559986	0
	ve (f.u)	0.894832	9.75874e-05	0
	IAUGC (a.u)	0.781855	4.06733e-08	0
LN	Ktrans(min-1)	0.814498	3.7639e-07	0
	Kep(min-1)	0.815745	4.05491e-07	0
	ve (f.u)	0.898391	0.000148425	0
	IAUGC (a.u)	0.808272	2.60622e-07	0
		Test Statistic	p-value	Normality (1= Normal,0 =Not Normal)
PT	ADC	0.9659	0.4761	1
HPV-	Dt	0.9873	0.9725	1
PT	ADC	0.967	0.094	1
HPV+	Dt	0.9013	0.0001	0
LN	ADC	0.9151	0.0396	0
HPV-	Dt	0.9057	0.0244	0
LN	ADC	0.9799	0.3917	1
HPV+	Dt	0.9299	0.0015	0
		Test Statistic	p-value	Normality (1= Normal,0 =Not Normal)
PT of tonsil	ADC	0	0	0
	Dt	0.978936	0.535189	1
PT of base of t	ADC	0	0	0
	Dt	0.908895	0.0040089	0
LN of tonsil	ADC	0	0	0
	Dt	0.95266	0.0745792	1
LN of base of t	ADC	0	0	0
	Dt	0.878833	0.000489612	0
		Test Statistic	p-value	Normality (1= Normal,0 =Not Normal)
PT of tonsil	ADC	0.9111	0.0053	0
HPV+	Dt	0.9774	0.6255	1
PT of tonsil	ADC	0.9075	0.3157	1
HPV-	Dt	0.9800	0.9902	1
PT of base of t	ADC	0.9768	0.8302	1
HPV+	Dt	0.7871	0.0003	0
PT of base of t	ADC	.9548	0.5368	1
HPV-	Dt	0.9858	0.9917	1

## Sheet: Prediction_LRModel
Name	Model Prediction	Model Score	Classification variable_HPVstatus
Patient1	0.798245	1	0
Patient2	0.663857	1	1	POSITIVE GROUP				confusion matrix
Patient3	0.974346	1	1	HPVstatus = 1
Patient4	0.970502	1	1	Sample size = 59		true class	0	13	8			TN	FP
Patient5	0.979286	1	1				1	3	56			FN	TP
Patient6	0.630368	1	1	NEGATIVE GROUP				0	1
Patient7	0.184679	0	0	HPVstatus = 0				predicted class
Patient8	0.441666	0	1	Sample size = 21
Patient9	0.96853	1	0				value	95%CI
Patient10	0.924024	1	1			Sensitivity	0.9492	85,85% to 98,94%
Patient11	0.980804	1	1			Specificity	0.619	38,44% to 81,89%
Patient12	0.336845	0	0			PPV	0.875	80,18% to 92,37%
Patient13	0.948186	1	1			NPV	0.8125	57,78% to 93,21%
Patient14	0.839685	1	1			Accuracy	0.8625	76,73% to 92,93%
Patient15	0.111858	0	1
Patient16	0.685824	1	1
Patient17	0.123937	0	0
Patient18	0.796618	1	1			AUC	0.8676	0,732 to 0,946*
Patient19	0.716078	1	1			*Confidence interval for AUC was calculated with bias corrected and accelerated percentile bootstrap method, using 1000 replicates (using Matlab function perfcurve)
Patient20			0
Patient21	0.978453	1	1
Patient22			0
Patient23			0
Patient24	0.83339	1	1
Patient25			1
Patient26			0
Patient27	0.170808	0	0
Patient28			1
Patient29			0
Patient30	0.914217	1	1
Patient31	0.981127	1	1
Patient32	0.633068	1	1
Patient33	0.0720737	0	0
Patient34	0.820211	1	1
Patient35			0
Patient36	0.778233	1	1
Patient37			1
Patient38			1
Patient39	0.668794	1	1
Patient40	0.987625	1	1
Patient41	0.982419	1	1
Patient42
Patient43	0.921772	1	1
Patient44	0.972122	1	1
Patient45	0.903278	1	1
Patient46	0.787136	1	0
Patient47			0
Patient48	0.524183	1	0
Patient49	0.236949	0	0
Patient50	0.0490875	0	0
Patient51	0.875376	1	1
Patient52	0.971434	1	1
Patient53	0.982169	1	1
Patient54	0.99211	1	1
Patient55	0.97227	1	1
Patient56	0.849132	1	1
Patient57	0.0672101	0	0
Patient58	0.965052	1	1
Patient59			1
Patient60	0.986018	1	1
Patient61	0.654159	1	0
Patient62	0.596268	1	0
Patient63	0.982513	1	1
Patient64	0.987448	1	1
Patient65	0.95316	1	1
Patient66			1
Patient67	0.841612	1	1
Patient68			0
Patient69			1
Patient70			1
Patient71	0.985657	1	1
Patient72	0.47023	0	0
Patient73	0.964465	1	1
Patient74	0.945416	1	1
Patient75			0
Patient76	0.917998	1	0
Patient77	0.575352	1	1
Patient78	0.76256	1	1
Patient79	0.623719	1	1
Patient80	0.14809	0	0
Patient81		0	0
Patient82	0.389339	0	0
Patient83	0.761579	1	1
Patient84	0.982508	1	1
Patient85	0.731038	1	1
Patient86	0.00843954	0	0
Patient87	0.990394	1	1
Patient88	0.658982	1	1
Patient89	0.977587	1	1
Patient90	0.894659	1	1
Patient91	0.98854	1	1
Patient92	0.951475	1	1
Patient93	0.994605	1	1
Patient94	0.417781	0	1
Patient95			1
Patient96	0.976339	1	0
Patient97	0.915068	1	1
Patient98	0.862269	1	1
Patient99	0.961385	1	1
Patient100	0.0386129	0	0
